# Supplementary material for: Changes of in-vivo markers of platelet activation during the menstrual cycle in healthy pre-menopausal female individuals
Source: Commun Med (Lond). 2025 Nov 15;5:533. doi: 10.1038/s43856-025-01240-8 (PMC12738807; doi:10.1038/s43856-025-01240-8)
Supplement: Supplementary file 4 — Supplementary Data 1 [file 43856_2025_1240_MOESM4_ESM.xlsx]

## Sheet: Data
CODE	Self-reported heavy bleeding during mestrual cycle, mild= 0, regular=1 , heavy=2	sNox2(pg/mL) d1	sNox2(pg/mL) d5	sNox2(pg/mL) d14	sNox2(pg/mL) d21	CD40L(ng/mL) d1	CD40L(ng/mL) d5	CD40L(ng/mL) d14	CD40L(ng/mL) d21	p-Selectin (ng/mL) d1	p-Selectin (ng/mL) d5	p-Selectin (ng/mL) d14	p-Selectin (ng/mL) d21	TxB2 (pg/mL) d1	TxB2 (pg/mL) d5	TxB2 (pg/mL) d14	TxB2 (pg/mL) d21	E2 (pg/mL) d1	E2 (pg/mL) d5	E2 (pg/mL) d14	E2 (pg/mL) d21	PGd1 (ng/ml)	PGd5 (ng/ml)	PGd14 (ng/ml)	PGd21 (ng/ml)	FSH (mIU/mL) d1	FSH (mIU/mL) d5	FSH (mIU/mL) d14	FSH (mIU/mL) d21	LH (mIU/mL) d1	LH (mIU/mL) d5	LH (mIU/mL) d14	LH (mIU/mL) d21	TE (ng/dL) d1	TE (ng/dL) d5	TE (ng/dL) d14	TE (ng/dL) d21	sNox2Folde Change d1	sNox2Folde Change d5	sNox2Folde Change d14	sNox2Folde Change d21	CD40LFolde Change d1	CD40LFolde Change d5	CD40LFolde Change d14	CD40LFolde Change d21	p-Selectin Folde Change d1	p-Selectin Folde Change d5	p-Selectin Folde Change d14	p-Selectin Folde Change d21
1	0	16.7	17.9	6.6	13.5	7.28778	2.32539	7.28778	0.438552	97.5927	55.7501	109.595	125.121	239	282	60	131	64	55	57	62	0.2	0.1	0.1	0.1	7.36	5.13	4.24	5.38	5.52	8.49	3.62	2.69	1.06	0.85	0.8	0.88	1	1.07186	0.39521	0.808383	1	0.319081	1	0.0601764	1	0.571253	1.12298	1.28207
2	1	14.1	21.4	7.5	10.1	5.57727	1.0767	0.438552	10.8446	110.641	126.681	123.249	116.807	210	73	109	222	25	48	191	140	0.3	0.1	0.1	11.7	3.41	5.17	3.99	1.4	4.69	3.03	8.87	4.97	1.17	1.38	1.43	1.42	1	1.51773	0.531915	0.716312	1	0.193051	0.078632	1.94442	1	1.14497	1.11395	1.05573
3	1	14.4	20.6	7.1	9.1	1.43439	6.40326	7.28778	7.28778	113.834	127.763	117.908	128.314	109	320	117	211	42	44	245	334	0.6	0.3	1.2	25.3	4.29	4.24	6.93	1.9	3.56	6.79	38.59	4.2	1.01	1.08	1.18	1.35	1	1.43056	0.493056	0.631944	1	4.46409	5.08074	5.08074	1	1.12236	1.03579	1.1272
4	1	14.6	15.5	10.1	20.1	1.9925	9.23242	8.23083	1.63519	125.121	109.099	76.286	61.3659	228	323	252	383	179	69	103	142	11.3	0.4	1.5	6.6	2.14	4.5	4.62	1.81	2.07	9.92	18.1	3.1	1.69	2.69	2.69	1.63	1	1.06164	0.691781	1.37671	1	4.63359	4.13091	0.820674	1	0.871953	0.6097	0.490453
5	0	14.6	13	16.1	24.1	5.57727	7.28778	5.57727	13.199	92.6377	117.193	118.239	102.658	154	158	256	203	44	66	52	25	0.2	0.4	0.4	0.1	4.13	3.38	1.43	0.36	8.16	0.65	0.42	0.1	2.41	1.19	1.61	0.72	1	0.890411	1.10274	1.65068	1	1.30669	1	2.36656	1	1.26506	1.27636	1.10817
6	1	11.4	14.6	14.4	14.4	0.354825	5.57727	2.8587	10.8446	107.833	122.753	117.908	128.314	215	375	101	266	36	22	14	16	0.5	0.2	0.2	0.1	5.4	1.64	1.03	0.83	2.17	1.67	0.95	0.5	1.57	1.65	1.66	1.49	1	1.2807	1.26316	1.26316	1	15.7184	8.05664	30.5631	1	1.13836	1.09343	1.18993
7	1	12.2	13.8	11.4	9.4	4.80983	0.438552	6.40326	0.777537	87.2422	118.624	125.121	126.662	355	314	241	495	39	15	13	10	0.2	0.1	0.1	0.1	17.21	5.39	3.96	1.33	6.49	4.29	2.98	0.59	1.3	1.05	1.02	1	1	1.13115	0.934426	0.770492	1	0.0911784	1.33129	0.161656	1	1.35971	1.43418	1.45185
8	1	11.3	14.6	13	25.1	5.57727	1.24823	2.58473	5.18623	97.2624	116.147	89.7197	122.753	133	236	168	271	40	71	90	185	0.6	0.2	4.5	9.8	8.69	6.52	5.26	2.01	10.96	14.3	18.31	4.21	1.13	1.57	1.57	1.16	1	1.29204	1.15044	2.22124	1	0.223806	0.463439	0.929887	1	1.19416	0.92245	1.26208
9	2	10.9	17.6	18.5	10.1	9.23242	1.63519	5.18623	6.40326	74.6894	124.625	122.753	120.221	92	201	196	284	28	41	40	57	0.2	0.2	0.3	0.2	4.8	4.56	4.93	5.02	9.11	11.87	18.29	17.09	0.91	1.16	1.46	1.53	1	1.61468	1.69725	0.926606	1	0.177114	0.561741	0.693562	1	1.66858	1.64352	1.60961
10	2	13.8	15.5	17.9	16.4	4.44805	6.8382	2.08069	5.98295	121.432	106.402	90.6556	122.753	94	116	96	130	24	23	172	158	0.2	0.2	0.3	8.3	5.67	7.3	4.29	3.14	3.01	4.35	6.03	2.45	1.41	1.11	1.53	1.06	1	1.12319	1.2971	1.18841	1	1.53735	0.467776	1.34507	1	0.876225	0.746555	1.01088
11	1	15.2	18.5	18.5	16	5.18623	9.23242	0.777537	6.8382	125.671	117.523	105.961	125.671	125	287	239	254	20	67	112	216	0.5	0.3	4.7	11.9	4.01	4.14	3.17	1.51	3.01	3.28	4.64	3.98	1.18	1.36	1.23	1.3	1	1.21711	1.21711	1.05263	1	1.78018	0.149923	1.31853	1	0.935162	0.843162	1
12	1	10.1	15.5	12.2	18	2.8587	3.45054	8.23083	7.28778	107.833	128.314	102.658	125.121	199	213	252	256	23	109	408	55	0.3	0.2	0.7	0.2	7.45	4.18	3.22	5.33	2.83	4.07	10.89	1.26	1.24	1.36	2.12	1.41	1	1.53465	1.20792	1.78218	1	1.20703	2.87923	2.54934	1	1.18993	0.952007	1.16032
13	1	13.8	16.7	9.1	14.1	4.44805	11.9925	0.178488	2.32539	94.7848	127.763	110.641	124.185	282	304	222	317	52	115	128	115	0.3	6.6	6.7	0.2	5.02	3.6	2.69	5.19	3.98	2.56	1.21	2.48	0.99	1.27	1.41	1.23	1	1.21014	0.65942	1.02174	1	2.69612	0.0401272	0.522789	1	1.34793	1.16729	1.31018
14	2	9.6	13.5	21.4	12.4	9.75517	8.72431	1.85062	1.43439	108.329	86.6366	116.77	68.5782	157	219	228	243	41	104	104	217	0.5	0.2	9.5	22.2	5.46	4.16	4.31	1.92	3.3	4.74	8.34	7.2	0.82	1.06	1.06	1.1	1	1.40625	2.22917	1.29167	1	0.894327	0.189707	0.147039	1	0.799757	1.07793	0.633057
15	2	10.5	13.2	12.4	18.9	2.08069	1.43439	10.8446	0.178488	85.8658	126.167	117.523	113.559	206	211	204	252	26	108	94	55	0.4	0.3	25.1	11.07	5.59	4	2.58	2.23	5.78	5.47	7.03	4.74	1.49	1.44	1.24	1.12	1	1.25714	1.18095	1.8	1	0.689383	5.212	0.085783	1	1.46935	1.36868	1.32252
16	1	13.8	12.7	4.5	10.9	1.85062	15.1184	8.23083	2.32539	96.0511	126.167	117.908	110.09	224	254	213	264	101	66	81	76	24.7	0.3	3.5	5.8	2.67	5.58	6.05	3.04	7.24	7.03	9.29	3.19	1.4	1.2	1.11	0.92	1	0.92029	0.326087	0.789855	1	8.16936	4.4476	1.25654	1	1.31354	1.22756	1.14616
17	1	14.9	15.8	9.1	14.6	8.23083	11.9925	8.23083	1.24823	70.7804	123.689	99.9051	128.314	120	126	108	259	42	32	41	174	0.4	0.2	0.2	0.1	4.89	5.15	4.63	1.96	6.23	8.93	10.83	8.25	1.7	1.69	1.83	1.37	1	1.0604	0.610738	0.979866	1	1.45702	1	0.151653	1	1.74751	1.41148	1.81284
18	2	14.6	15.8	5.8	19.4	1.85062	6.40326	12.5884	10.8446	109.099	90.4354	105.961	111.192	71	221	252	241	43	66	52	118	0.4	0.3	5.2	16.7	5.42	4.68	3.33	2.32	2.87	3.35	5.62	3.14	1.03	1.35	1.28	1.03	1	1.08219	0.39726	1.32877	1	3.46005	6.80225	5.85995	1	0.828927	0.971235	1.01918
19	1	10.3	14.1	6.8	29.1	2.8587	3.1473	0.1557	0.649908	114.77	126.167	107.338	79.6444	113	211	201	222	62	234	207	83	0.8	0.3	3.1	2.7	7.07	3.77	3.24	2.05	3.96	3.14	5.17	0.59	1.63	1.9	1.85	1.82	1	1.36893	0.660194	2.82524	1	1.10096	0.0544654	0.227344	1	1.0993	0.93524	0.693947
20	0	13.8	17.6	15.5	19.1	3.76841	5.57727	8.23083	9.23242	109.87	120.606	121.047	126.167	199	245	206	261	59	209	158	71	0.3	0.2	17.2	0.3	7.04	4	2.18	8.12	3.69	2.92	1.03	3.89	1.06	1.23	1.44	1.18	1	1.27536	1.12319	1.38406	1	1.48001	2.18417	2.44995	1	1.09771	1.10172	1.14833
21	1	17.6	12.4	14.4	13.5	5.98295	9.23242	6.40326	8.23083	97.2624	109.87	88.1781	130.736	208	234	195	266	35	182	107	65	0.4	0.3	7.4	0.3	10.57	6.3	9.86	8.3	4.17	5.37	6.32	5.1	0.98	1.08	1.02	1.11	1	0.704545	0.818182	0.767045	1	1.54312	1.07025	1.37572	1	1.12963	0.906601	1.34416
[truncated: 24 more columns]

## Sheet: Figure 1-2
CODE	E2 (pg/mL) d1	E2 (pg/mL) d5	E2 (pg/mL) d14	E2 (pg/mL) d21	PGd1 (ng/ml)	PGd5 (ng/ml)	PGd14 (ng/ml)	PGd21 (ng/ml)	FSH (mIU/mL) d1	FSH (mIU/mL) d5	FSH (mIU/mL) d14	FSH (mIU/mL) d21	LH (mIU/mL) d1	LH (mIU/mL) d5	LH (mIU/mL) d14	LH (mIU/mL) d21	TE (ng/dL) d1	TE (ng/dL) d5	TE (ng/dL) d14	TE (ng/dL) d21	sNox2(pg/mL) d1	sNox2(pg/mL) d5	sNox2(pg/mL) d14	sNox2(pg/mL) d21	CD40L(ng/mL) d1	CD40L(ng/mL) d5	CD40L(ng/mL) d14	CD40L(ng/mL) d21	p-Selectin (ng/mL) d1	p-Selectin (ng/mL) d5	p-Selectin (ng/mL) d14	p-Selectin (ng/mL) d21	TxB2 (pg/mL) d1	TxB2 (pg/mL) d5	TxB2 (pg/mL) d14	TxB2 (pg/mL) d21
1	64	55	57	62	0.2	0.1	0.1	0.1	7.36	5.13	4.24	5.38	5.52	8.49	3.62	2.69	1.06	0.85	0.8	0.88	16.7	17.9	6.6	13.5	7.28778	2.32539	7.28778	0.438552	97.5927	55.7501	109.595	125.121	239	282	60	131
2	25	48	191	140	0.3	0.1	0.1	11.7	3.41	5.17	3.99	1.4	4.69	3.03	8.87	4.97	1.17	1.38	1.43	1.42	14.1	21.4	7.5	10.1	5.57727	1.0767	0.438552	10.8446	110.641	126.681	123.249	116.807	210	73	109	222
3	42	44	245	334	0.6	0.3	1.2	25.3	4.29	4.24	6.93	1.9	3.56	6.79	38.59	4.2	1.01	1.08	1.18	1.35	14.4	20.6	7.1	9.1	1.43439	6.40326	7.28778	7.28778	113.834	127.763	117.908	128.314	109	320	117	211
4	179	69	103	142	11.3	0.4	1.5	6.6	2.14	4.5	4.62	1.81	2.07	9.92	18.1	3.1	1.69	2.69	2.69	1.63	14.6	15.5	10.1	20.1	1.9925	9.23242	8.23083	1.63519	125.121	109.099	76.286	61.3659	228	323	252	383
5	44	66	52	25	0.2	0.4	0.4	0.1	4.13	3.38	1.43	0.36	8.16	0.65	0.42	0.1	2.41	1.19	1.61	0.72	14.6	13	16.1	24.1	5.57727	7.28778	5.57727	13.199	92.6377	117.193	118.239	102.658	154	158	256	203
6	36	22	14	16	0.5	0.2	0.2	0.1	5.4	1.64	1.03	0.83	2.17	1.67	0.95	0.5	1.57	1.65	1.66	1.49	11.4	14.6	14.4	14.4	0.354825	5.57727	2.8587	10.8446	107.833	122.753	117.908	128.314	215	375	101	266
7	39	15	13	10	0.2	0.1	0.1	0.1	17.21	5.39	3.96	1.33	6.49	4.29	2.98	0.59	1.3	1.05	1.02	1	12.2	13.8	11.4	9.4	4.80983	0.438552	6.40326	0.777537	87.2422	118.624	125.121	126.662	355	314	241	495
8	40	71	90	185	0.6	0.2	4.5	9.8	8.69	6.52	5.26	2.01	10.96	14.3	18.31	4.21	1.13	1.57	1.57	1.16	11.3	14.6	13	25.1	5.57727	1.24823	2.58473	5.18623	97.2624	116.147	89.7197	122.753	133	236	168	271
9	28	41	40	57	0.2	0.2	0.3	0.2	4.8	4.56	4.93	5.02	9.11	11.87	18.29	17.09	0.91	1.16	1.46	1.53	10.9	17.6	18.5	10.1	9.23242	1.63519	5.18623	6.40326	74.6894	124.625	122.753	120.221	92	201	196	284
10	24	23	172	158	0.2	0.2	0.3	8.3	5.67	7.3	4.29	3.14	3.01	4.35	6.03	2.45	1.41	1.11	1.53	1.06	13.8	15.5	17.9	16.4	4.44805	6.8382	2.08069	5.98295	121.432	106.402	90.6556	122.753	94	116	96	130
11	20	67	112	216	0.5	0.3	4.7	11.9	4.01	4.14	3.17	1.51	3.01	3.28	4.64	3.98	1.18	1.36	1.23	1.3	15.2	18.5	18.5	16	5.18623	9.23242	0.777537	6.8382	125.671	117.523	105.961	125.671	125	287	239	254
12	23	109	408	55	0.3	0.2	0.7	0.2	7.45	4.18	3.22	5.33	2.83	4.07	10.89	1.26	1.24	1.36	2.12	1.41	10.1	15.5	12.2	18	2.8587	3.45054	8.23083	7.28778	107.833	128.314	102.658	125.121	199	213	252	256
13	52	115	128	115	0.3	6.6	6.7	0.2	5.02	3.6	2.69	5.19	3.98	2.56	1.21	2.48	0.99	1.27	1.41	1.23	13.8	16.7	9.1	14.1	4.44805	11.9925	0.178488	2.32539	94.7848	127.763	110.641	124.185	282	304	222	317
14	41	104	104	217	0.5	0.2	9.5	22.2	5.46	4.16	4.31	1.92	3.3	4.74	8.34	7.2	0.82	1.06	1.06	1.1	9.6	13.5	21.4	12.4	9.75517	8.72431	1.85062	1.43439	108.329	86.6366	116.77	68.5782	157	219	228	243
15	26	108	94	55	0.4	0.3	25.1	11.07	5.59	4	2.58	2.23	5.78	5.47	7.03	4.74	1.49	1.44	1.24	1.12	10.5	13.2	12.4	18.9	2.08069	1.43439	10.8446	0.178488	85.8658	126.167	117.523	113.559	206	211	204	252
16	101	66	81	76	24.7	0.3	3.5	5.8	2.67	5.58	6.05	3.04	7.24	7.03	9.29	3.19	1.4	1.2	1.11	0.92	13.8	12.7	4.5	10.9	1.85062	15.1184	8.23083	2.32539	96.0511	126.167	117.908	110.09	224	254	213	264
17	42	32	41	174	0.4	0.2	0.2	0.1	4.89	5.15	4.63	1.96	6.23	8.93	10.83	8.25	1.7	1.69	1.83	1.37	14.9	15.8	9.1	14.6	8.23083	11.9925	8.23083	1.24823	70.7804	123.689	99.9051	128.314	120	126	108	259
18	43	66	52	118	0.4	0.3	5.2	16.7	5.42	4.68	3.33	2.32	2.87	3.35	5.62	3.14	1.03	1.35	1.28	1.03	14.6	15.8	5.8	19.4	1.85062	6.40326	12.5884	10.8446	109.099	90.4354	105.961	111.192	71	221	252	241
19	62	234	207	83	0.8	0.3	3.1	2.7	7.07	3.77	3.24	2.05	3.96	3.14	5.17	0.59	1.63	1.9	1.85	1.82	10.3	14.1	6.8	29.1	2.8587	3.1473	0.1557	0.649908	114.77	126.167	107.338	79.6444	113	211	201	222
20	59	209	158	71	0.3	0.2	17.2	0.3	7.04	4	2.18	8.12	3.69	2.92	1.03	3.89	1.06	1.23	1.44	1.18	13.8	17.6	15.5	19.1	3.76841	5.57727	8.23083	9.23242	109.87	120.606	121.047	126.167	199	245	206	261
21	35	182	107	65	0.4	0.3	7.4	0.3	10.57	6.3	9.86	8.3	4.17	5.37	6.32	5.1	0.98	1.08	1.02	1.11	17.6	12.4	14.4	13.5	5.98295	9.23242	6.40326	8.23083	97.2624	109.87	88.1781	130.736	208	234	195	266

## Sheet: Figure 3-S1-S2-S4
CODE	sNox2 Folde Change d1	sNox2 Folde Change d5	sNox2 Folde Change d14	sNox2 Folde Change d21	CD40L Folde Change d1	CD40L Folde Change d5	CD40L Folde Change d14	CD40L Folde Change d21	p-Selectin Folde Change d1	p-Selectin Folde Change d5	p-Selectin Folde Change d14	p-Selectin Folde Change d21	TxB2 Folde Change d1	TxB2 Folde Change d5	TxB2 Folde Change d14	TxB2 Folde Change d21	E2 Folde Change d1	E2 Folde Change d5	E2 Folde Change d14	E2 Folde Change d21	PGd1 (ng/ml)	PGd5 (ng/ml)	PGd14 (ng/ml)	PGd21 (ng/ml)	FSH Folde Change d1	FSH Folde Change d5	FSH Folde Change d14	FSH Folde Change d21	LH Folde Change d1	LH Folde Change d5	LH Folde Change d14	LH Folde Change d21	TE Folde Change d1	TE Folde Change d5	TE Folde Change d14	TE Folde Change d21	sNox2(pg/mL) d1	sNox2(pg/mL) d5	sNox2(pg/mL) d14	sNox2(pg/mL) d21	CD40L(ng/mL) d1	CD40L(ng/mL) d5	CD40L(ng/mL) d14	CD40L(ng/mL) d21	p-Selectin (ng/mL) d1	p-Selectin (ng/mL) d5	p-Selectin (ng/mL) d14	p-Selectin (ng/mL) d21	TxB2 (pg/mL) d1
1	1	1.07186	0.39521	0.808383	1	0.319081	1	0.0601764	1	0.571253	1.12298	1.28207	1	1.17992	0.251046	0.548117	1	0.859375	0.890625	0.96875	1	0.5	0.5	0.5	1	0.697011	0.576087	0.730978	1	1.53804	0.655797	0.487319	1	0.801887	0.754717	0.830189	16.7	17.9	6.6	13.5	7.28778	2.32539	7.28778	0.438552	97.5927	55.7501	109.595	125.121	239
5	1	0.890411	1.10274	1.65068	1	1.30669	1	2.36656	1	1.26506	1.27636	1.10817	1	1.02597	1.66234	1.31818	1	1.5	1.18182	0.568182	1	2	2	0.5	1	0.818402	0.346247	0.0871671	1	0.0796569	0.0514706	0.0122549	1	0.493776	0.66805	0.298755	14.6	13	16.1	24.1	5.57727	7.28778	5.57727	13.199	92.6377	117.193	118.239	102.658	154
6	1	1.2807	1.26316	1.26316	1	15.7184	8.05664	30.5631	1	1.13836	1.09343	1.18993	1	1.74419	0.469767	1.23721	1	0.611111	0.388889	0.444444	1	0.4	0.4	0.2	1	0.303704	0.190741	0.153704	1	0.769585	0.437788	0.230415	1	1.05096	1.05732	0.949045	11.4	14.6	14.4	14.4	0.354825	5.57727	2.8587	10.8446	107.833	122.753	117.908	128.314	215
7	1	1.13115	0.934426	0.770492	1	0.0911784	1.33129	0.161656	1	1.35971	1.43418	1.45185	1	0.884507	0.678873	1.39437	1	0.384615	0.333333	0.25641	1	0.5	0.5	0.5	1	0.31319	0.230099	0.0772807	1	0.661017	0.459168	0.0909091	1	0.807692	0.784615	0.769231	12.2	13.8	11.4	9.4	4.80983	0.438552	6.40326	0.777537	87.2422	118.624	125.121	126.662	355
17	1	1.0604	0.610738	0.979866	1	1.45702	1	0.151653	1	1.74751	1.41148	1.81284	1	1.05	0.9	2.15833	1	0.761905	0.97619	4.14286	1	0.5	0.5	0.25	1	1.05317	0.94683	0.400818	1	1.43339	1.73836	1.32424	1	0.994118	1.07647	0.805882	14.9	15.8	9.1	14.6	8.23083	11.9925	8.23083	1.24823	70.7804	123.689	99.9051	128.314	120
20	1	1.27536	1.12319	1.38406	1	1.48001	2.18417	2.44995	1	1.09771	1.10172	1.14833	1	1.23116	1.03518	1.31156	1	3.54237	2.67797	1.20339	1	0.666667	57.3333	1	1	0.568182	0.309659	1.15341	1	0.791328	0.279133	1.0542	1	1.16038	1.35849	1.11321	13.8	17.6	15.5	19.1	3.76841	5.57727	8.23083	9.23242	109.87	120.606	121.047	126.167	199
12	1	1.53465	1.20792	1.78218	1	1.20703	2.87923	2.54934	1	1.18993	0.952007	1.16032	1	1.07035	1.26633	1.28643	1	4.73913	17.7391	2.3913	1	0.666667	2.33333	0.666667	1	0.561074	0.432215	0.715436	1	1.43816	3.84806	0.44523	1	1.09677	1.70968	1.1371	10.1	15.5	12.2	18	2.8587	3.45054	8.23083	7.28778	107.833	128.314	102.658	125.121	199
13	1	1.21014	0.65942	1.02174	1	2.69612	0.0401272	0.522789	1	1.34793	1.16729	1.31018	1	1.07801	0.787234	1.12411	1	2.21154	2.46154	2.21154	1	22	22.3333	0.666667	1	0.717131	0.535857	1.03386	1	0.643216	0.30402	0.623116	1	1.28283	1.42424	1.24242	13.8	16.7	9.1	14.1	4.44805	11.9925	0.178488	2.32539	94.7848	127.763	110.641	124.185	282
21	1	0.704545	0.818182	0.767045	1	1.54312	1.07025	1.37572	1	1.12963	0.906601	1.34416	1	1.125	0.9375	1.27885	1	5.2	3.05714	1.85714	1	0.75	18.5	0.75	1	0.596026	0.932829	0.785241	1	1.28777	1.51559	1.22302	1	1.10204	1.04082	1.13265	17.6	12.4	14.4	13.5	5.98295	9.23242	6.40326	8.23083	97.2624	109.87	88.1781	130.736	208
19	1	1.36893	0.660194	2.82524	1	1.10096	0.0544654	0.227344	1	1.0993	0.93524	0.693947	1	1.86726	1.77876	1.9646	1	3.77419	3.33871	1.33871	1	0.375	3.875	3.375	1	0.533239	0.458274	0.289958	1	0.792929	1.30556	0.14899	1	1.16564	1.13497	1.11656	10.3	14.1	6.8	29.1	2.8587	3.1473	0.1557	0.649908	114.77	126.167	107.338	79.6444	113
9	1	1.61468	1.69725	0.926606	1	0.177114	0.561741	0.693562	1	1.66858	1.64352	1.60961	1	2.18478	2.13043	3.08696	1	1.46429	1.42857	2.03571	1	1	1.5	1	1	0.95	1.02708	1.04583	1	1.30296	2.00768	1.87596	1	1.27473	1.6044	1.68132	10.9	17.6	18.5	10.1	9.23242	1.63519	5.18623	6.40326	74.6894	124.625	122.753	120.221	92
16	1	0.92029	0.326087	0.789855	1	8.16936	4.4476	1.25654	1	1.31354	1.22756	1.14616	1	1.13393	0.950893	1.17857	1	0.653465	0.80198	0.752475	1	0.0121457	0.1417	0.234818	1	2.08989	2.26592	1.13858	1	0.970994	1.28315	0.440608	1	0.857143	0.792857	0.657143	13.8	12.7	4.5	10.9	1.85062	15.1184	8.23083	2.32539	96.0511	126.167	117.908	110.09	224
4	1	1.06164	0.691781	1.37671	1	4.63359	4.13091	0.820674	1	0.871953	0.6097	0.490453	1	1.41667	1.10526	1.67982	1	0.385475	0.575419	0.793296	1	0.0353982	0.132743	0.584071	1	2.1028	2.15888	0.845794	1	4.79227	8.74396	1.49758	1	1.59172	1.59172	0.964497	14.6	15.5	10.1	20.1	1.9925	9.23242	8.23083	1.63519	125.121	109.099	76.286	61.3659	228
8	1	1.29204	1.15044	2.22124	1	0.223806	0.463439	0.929887	1	1.19416	0.92245	1.26208	1	1.77444	1.26316	2.03759	1	1.775	2.25	4.625	1	0.333333	7.5	16.3333	1	0.750288	0.605293	0.2313	1	1.30474	1.67062	0.384124	1	1.38938	1.38938	1.02655	11.3	14.6	13	25.1	5.57727	1.24823	2.58473	5.18623	97.2624	116.147	89.7197	122.753	133
2	1	1.51773	0.531915	0.716312	1	0.193051	0.078632	1.94442	1	1.14497	1.11395	1.05573	1	0.347619	0.519048	1.05714	1	1.92	7.64	5.6	1	0.333333	0.333333	39	1	1.51613	1.17009	0.410557	1	0.646055	1.89126	1.0597	1	1.17949	1.22222	1.21368	14.1	21.4	7.5	10.1	5.57727	1.0767	0.438552	10.8446	110.641	126.681	123.249	116.807	210
11	1	1.21711	1.21711	1.05263	1	1.78018	0.149923	1.31853	1	0.935162	0.843162	1	1	2.296	1.912	2.032	1	3.35	5.6	10.8	1	0.6	9.4	23.8	1	1.03242	0.790524	0.376559	1	1.0897	1.54153	1.32226	1	1.15254	1.04237	1.10169	15.2	18.5	18.5	16	5.18623	9.23242	0.777537	6.8382	125.671	117.523	105.961	125.671	125
3	1	1.43056	0.493056	0.631944	1	4.46409	5.08074	5.08074	1	1.12236	1.03579	1.1272	1	2.93578	1.07339	1.93578	1	1.04762	5.83333	7.95238	1	0.5	2	42.1667	1	0.988345	1.61538	0.44289	1	1.9073	10.8399	1.17978	1	1.06931	1.16832	1.33663	14.4	20.6	7.1	9.1	1.43439	6.40326	7.28778	7.28778	113.834	127.763	117.908	128.314	109
10	1	1.12319	1.2971	1.18841	1	1.53735	0.467776	1.34507	1	0.876225	0.746555	1.01088	1	1.23404	1.02128	1.38298	1	0.958333	7.16667	6.58333	1	1	1.5	41.5	1	1.28748	0.756614	0.553792	1	1.44518	2.00332	0.813953	1	0.787234	1.08511	0.751773	13.8	15.5	17.9	16.4	4.44805	6.8382	2.08069	5.98295	121.432	106.402	90.6556	122.753	94
15	1	1.25714	1.18095	1.8	1	0.689383	5.212	0.085783	1	1.46935	1.36868	1.32252	1	1.02427	0.990291	1.2233	1	4.15385	3.61538	2.11538	1	0.75	62.75	27.675	1	0.715564	0.461538	0.398927	1	0.946367	1.21626	0.820069	1	0.966443	0.832215	0.751678	10.5	13.2	12.4	18.9	2.08069	1.43439	10.8446	0.178488	85.8658	126.167	117.523	113.559	206
18	1	1.08219	0.39726	1.32877	1	3.46005	6.80225	5.85995	1	0.828927	0.971235	1.01918	1	3.11268	3.5493	3.39437	1	1.53488	1.2093	2.74419	1	0.75	13	41.75	1	0.863469	0.614391	0.428044	1	1.16725	1.95819	1.09408	1	1.31068	1.24272	1	14.6	15.8	5.8	19.4	1.85062	6.40326	12.5884	10.8446	109.099	90.4354	105.961	111.192	71
14	1	1.40625	2.22917	1.29167	1	0.894327	0.189707	0.147039	1	0.799757	1.07793	0.633057	1	1.3949	1.45223	1.54777	1	2.53659	2.53659	5.29268	1	0.4	19	44.4	1	0.761905	0.789377	0.351648	1	1.43636	2.52727	2.18182	1	1.29268	1.29268	1.34146	9.6	13.5	21.4	12.4	9.75517	8.72431	1.85062	1.43439	108.329	86.6366	116.77	68.5782	157
[truncated: 5 more columns]

## Sheet: Figure S3
CODE	CD40L(ng/mL) d1	CD40L(ng/mL) d5	CD40L(ng/mL) d14	CD40L(ng/mL) d21	E2 (pg/mL) d1	E2 (pg/mL) d5	E2 (pg/mL) d14	E2 (pg/mL) d21	PGd1 (ng/ml)	PGd5 (ng/ml)	PGd14 (ng/ml)	PGd21 (ng/ml)	FSH (mIU/mL) d1	FSH (mIU/mL) d5	FSH (mIU/mL) d14	FSH (mIU/mL) d21	LH (mIU/mL) d1	LH (mIU/mL) d5	LH (mIU/mL) d14	LH (mIU/mL) d21	TE (ng/dL) d1	TE (ng/dL) d5	TE (ng/dL) d14	TE (ng/dL) d21
7	4.80983	0.438552	6.40326	0.777537	39	15	13	10	0.2	0.1	0.1	0.1	17.21	5.39	3.96	1.33	6.49	4.29	2.98	0.59	1.3	1.05	1.02	1	low
2	5.57727	1.0767	0.438552	10.8446	25	48	191	140	0.3	0.1	0.1	11.7	3.41	5.17	3.99	1.4	4.69	3.03	8.87	4.97	1.17	1.38	1.43	1.42	low
8	5.57727	1.24823	2.58473	5.18623	40	71	90	185	0.6	0.2	4.5	9.8	8.69	6.52	5.26	2.01	10.96	14.3	18.31	4.21	1.13	1.57	1.57	1.16	low
15	2.08069	1.43439	10.8446	0.178488	26	108	94	55	0.4	0.3	25.1	11.07	5.59	4	2.58	2.23	5.78	5.47	7.03	4.74	1.49	1.44	1.24	1.12	low
9	9.23242	1.63519	5.18623	6.40326	28	41	40	57	0.2	0.2	0.3	0.2	4.8	4.56	4.93	5.02	9.11	11.87	18.29	17.09	0.91	1.16	1.46	1.53	low
1	7.28778	2.32539	7.28778	0.438552	64	55	57	62	0.2	0.1	0.1	0.1	7.36	5.13	4.24	5.38	5.52	8.49	3.62	2.69	1.06	0.85	0.8	0.88	low
19	2.8587	3.1473	0.1557	0.649908	62	234	207	83	0.8	0.3	3.1	2.7	7.07	3.77	3.24	2.05	3.96	3.14	5.17	0.59	1.63	1.9	1.85	1.82	low
12	2.8587	3.45054	8.23083	7.28778	23	109	408	55	0.3	0.2	0.7	0.2	7.45	4.18	3.22	5.33	2.83	4.07	10.89	1.26	1.24	1.36	2.12	1.41	low
6	0.354825	5.57727	2.8587	10.8446	36	22	14	16	0.5	0.2	0.2	0.1	5.4	1.64	1.03	0.83	2.17	1.67	0.95	0.5	1.57	1.65	1.66	1.49	high
20	3.76841	5.57727	8.23083	9.23242	59	209	158	71	0.3	0.2	17.2	0.3	7.04	4	2.18	8.12	3.69	2.92	1.03	3.89	1.06	1.23	1.44	1.18	high
3	1.43439	6.40326	7.28778	7.28778	42	44	245	334	0.6	0.3	1.2	25.3	4.29	4.24	6.93	1.9	3.56	6.79	38.59	4.2	1.01	1.08	1.18	1.35	high
18	1.85062	6.40326	12.5884	10.8446	43	66	52	118	0.4	0.3	5.2	16.7	5.42	4.68	3.33	2.32	2.87	3.35	5.62	3.14	1.03	1.35	1.28	1.03	high
10	4.44805	6.8382	2.08069	5.98295	24	23	172	158	0.2	0.2	0.3	8.3	5.67	7.3	4.29	3.14	3.01	4.35	6.03	2.45	1.41	1.11	1.53	1.06	high
5	5.57727	7.28778	5.57727	13.199	44	66	52	25	0.2	0.4	0.4	0.1	4.13	3.38	1.43	0.36	8.16	0.65	0.42	0.1	2.41	1.19	1.61	0.72	high
14	9.75517	8.72431	1.85062	1.43439	41	104	104	217	0.5	0.2	9.5	22.2	5.46	4.16	4.31	1.92	3.3	4.74	8.34	7.2	0.82	1.06	1.06	1.1	high
4	1.9925	9.23242	8.23083	1.63519	179	69	103	142	11.3	0.4	1.5	6.6	2.14	4.5	4.62	1.81	2.07	9.92	18.1	3.1	1.69	2.69	2.69	1.63	high
11	5.18623	9.23242	0.777537	6.8382	20	67	112	216	0.5	0.3	4.7	11.9	4.01	4.14	3.17	1.51	3.01	3.28	4.64	3.98	1.18	1.36	1.23	1.3	high
21	5.98295	9.23242	6.40326	8.23083	35	182	107	65	0.4	0.3	7.4	0.3	10.57	6.3	9.86	8.3	4.17	5.37	6.32	5.1	0.98	1.08	1.02	1.11	high
13	4.44805	11.9925	0.178488	2.32539	52	115	128	115	0.3	6.6	6.7	0.2	5.02	3.6	2.69	5.19	3.98	2.56	1.21	2.48	0.99	1.27	1.41	1.23	high
17	8.23083	11.9925	8.23083	1.24823	42	32	41	174	0.4	0.2	0.2	0.1	4.89	5.15	4.63	1.96	6.23	8.93	10.83	8.25	1.7	1.69	1.83	1.37	high
16	1.85062	15.1184	8.23083	2.32539	101	66	81	76	24.7	0.3	3.5	5.8	2.67	5.58	6.05	3.04	7.24	7.03	9.29	3.19	1.4	1.2	1.11	0.92	high

## Sheet: Figure 4
CODE	Self-reported heavy bleeding during mestrual cycle, mild= 0, regular=1 , heavy=2	sNox2(pg/mL) d1	sNox2(pg/mL) d5	sNox2(pg/mL) d14	sNox2(pg/mL) d21	CD40L(ng/mL) d1	CD40L(ng/mL) d5	CD40L(ng/mL) d14	CD40L(ng/mL) d21	p-Selectin (ng/mL) d1	p-Selectin (ng/mL) d5	p-Selectin (ng/mL) d14	p-Selectin (ng/mL) d21	TxB2 (pg/mL) d1	TxB2 (pg/mL) d5	TxB2 (pg/mL) d14	TxB2 (pg/mL) d21
1	0	16.7	17.9	6.6	13.5	7.28778	2.32539	7.28778	0.438552	97.5927	55.7501	109.595	125.121	239	282	60	131
2	1	14.1	21.4	7.5	10.1	5.57727	1.0767	0.438552	10.8446	110.641	126.681	123.249	116.807	210	73	109	222
3	1	14.4	20.6	7.1	9.1	1.43439	6.40326	7.28778	7.28778	113.834	127.763	117.908	128.314	109	320	117	211
4	1	14.6	15.5	10.1	20.1	1.9925	9.23242	8.23083	1.63519	125.121	109.099	76.286	61.3659	228	323	252	383
5	0	14.6	13	16.1	24.1	5.57727	7.28778	5.57727	13.199	92.6377	117.193	118.239	102.658	154	158	256	203
6	1	11.4	14.6	14.4	14.4	0.354825	5.57727	2.8587	10.8446	107.833	122.753	117.908	128.314	215	375	101	266
7	1	12.2	13.8	11.4	9.4	4.80983	0.438552	6.40326	0.777537	87.2422	118.624	125.121	126.662	355	314	241	495
8	1	11.3	14.6	13	25.1	5.57727	1.24823	2.58473	5.18623	97.2624	116.147	89.7197	122.753	133	236	168	271
9	2	10.9	17.6	18.5	10.1	9.23242	1.63519	5.18623	6.40326	74.6894	124.625	122.753	120.221	92	201	196	284
10	2	13.8	15.5	17.9	16.4	4.44805	6.8382	2.08069	5.98295	121.432	106.402	90.6556	122.753	94	116	96	130
11	1	15.2	18.5	18.5	16	5.18623	9.23242	0.777537	6.8382	125.671	117.523	105.961	125.671	125	287	239	254
12	1	10.1	15.5	12.2	18	2.8587	3.45054	8.23083	7.28778	107.833	128.314	102.658	125.121	199	213	252	256
13	1	13.8	16.7	9.1	14.1	4.44805	11.9925	0.178488	2.32539	94.7848	127.763	110.641	124.185	282	304	222	317
14	2	9.6	13.5	21.4	12.4	9.75517	8.72431	1.85062	1.43439	108.329	86.6366	116.77	68.5782	157	219	228	243
15	2	10.5	13.2	12.4	18.9	2.08069	1.43439	10.8446	0.178488	85.8658	126.167	117.523	113.559	206	211	204	252
16	1	13.8	12.7	4.5	10.9	1.85062	15.1184	8.23083	2.32539	96.0511	126.167	117.908	110.09	224	254	213	264
17	1	14.9	15.8	9.1	14.6	8.23083	11.9925	8.23083	1.24823	70.7804	123.689	99.9051	128.314	120	126	108	259
18	2	14.6	15.8	5.8	19.4	1.85062	6.40326	12.5884	10.8446	109.099	90.4354	105.961	111.192	71	221	252	241
19	1	10.3	14.1	6.8	29.1	2.8587	3.1473	0.1557	0.649908	114.77	126.167	107.338	79.6444	113	211	201	222
20	0	13.8	17.6	15.5	19.1	3.76841	5.57727	8.23083	9.23242	109.87	120.606	121.047	126.167	199	245	206	261
21	1	17.6	12.4	14.4	13.5	5.98295	9.23242	6.40326	8.23083	97.2624	109.87	88.1781	130.736	208	234	195	266

## Sheet: Figure 5
CODE	sNox2(pg/mL) d1	sNox2(pg/mL) d5	sNox2(pg/mL) d14	sNox2(pg/mL) d21	CD40L(ng/mL) d1	CD40L(ng/mL) d5	CD40L(ng/mL) d14	CD40L(ng/mL) d21	p-Selectin (ng/mL) d1	p-Selectin (ng/mL) d5	p-Selectin (ng/mL) d14	p-Selectin (ng/mL) d21	TxB2 (pg/mL) d1	TxB2 (pg/mL) d5	TxB2 (pg/mL) d14	TxB2 (pg/mL) d21
1	16.7	17.9	6.6	13.5	7.28778	2.32539	7.28778	0.438552	97.5927	55.7501	109.595	125.121	239	282	60	131	Normal
5	14.6	13	16.1	24.1	5.57727	7.28778	5.57727	13.199	92.6377	117.193	118.239	102.658	154	158	256	203	Normal
20	13.8	17.6	15.5	19.1	3.76841	5.57727	8.23083	9.23242	109.87	120.606	121.047	126.167	199	245	206	261	Normal
2	14.1	21.4	7.5	10.1	5.57727	1.0767	0.438552	10.8446	110.641	126.681	123.249	116.807	210	73	109	222	Normal
3	14.4	20.6	7.1	9.1	1.43439	6.40326	7.28778	7.28778	113.834	127.763	117.908	128.314	109	320	117	211	Normal
4	14.6	15.5	10.1	20.1	1.9925	9.23242	8.23083	1.63519	125.121	109.099	76.286	61.3659	228	323	252	383	Normal
6	11.4	14.6	14.4	14.4	0.354825	5.57727	2.8587	10.8446	107.833	122.753	117.908	128.314	215	375	101	266	Normal
7	12.2	13.8	11.4	9.4	4.80983	0.438552	6.40326	0.777537	87.2422	118.624	125.121	126.662	355	314	241	495	Normal
8	11.3	14.6	13	25.1	5.57727	1.24823	2.58473	5.18623	97.2624	116.147	89.7197	122.753	133	236	168	271	Normal
11	15.2	18.5	18.5	16	5.18623	9.23242	0.777537	6.8382	125.671	117.523	105.961	125.671	125	287	239	254	Normal
12	10.1	15.5	12.2	18	2.8587	3.45054	8.23083	7.28778	107.833	128.314	102.658	125.121	199	213	252	256	Normal
13	13.8	16.7	9.1	14.1	4.44805	11.9925	0.178488	2.32539	94.7848	127.763	110.641	124.185	282	304	222	317	Normal
16	13.8	12.7	4.5	10.9	1.85062	15.1184	8.23083	2.32539	96.0511	126.167	117.908	110.09	224	254	213	264	Normal
17	14.9	15.8	9.1	14.6	8.23083	11.9925	8.23083	1.24823	70.7804	123.689	99.9051	128.314	120	126	108	259	Normal
19	10.3	14.1	6.8	29.1	2.8587	3.1473	0.1557	0.649908	114.77	126.167	107.338	79.6444	113	211	201	222	Normal
21	17.6	12.4	14.4	13.5	5.98295	9.23242	6.40326	8.23083	97.2624	109.87	88.1781	130.736	208	234	195	266	Normal
9	10.9	17.6	18.5	10.1	9.23242	1.63519	5.18623	6.40326	74.6894	124.625	122.753	120.221	92	201	196	284	Heavy
10	13.8	15.5	17.9	16.4	4.44805	6.8382	2.08069	5.98295	121.432	106.402	90.6556	122.753	94	116	96	130	Heavy
14	9.6	13.5	21.4	12.4	9.75517	8.72431	1.85062	1.43439	108.329	86.6366	116.77	68.5782	157	219	228	243	Heavy
15	10.5	13.2	12.4	18.9	2.08069	1.43439	10.8446	0.178488	85.8658	126.167	117.523	113.559	206	211	204	252	Heavy
18	14.6	15.8	5.8	19.4	1.85062	6.40326	12.5884	10.8446	109.099	90.4354	105.961	111.192	71	221	252	241	Heavy

## Sheet: Figure 6
CODE	sNox2Folde Change d1	sNox2Folde Change d5	sNox2Folde Change d14	sNox2Folde Change d21	CD40LFolde Change d1	CD40LFolde Change d5	CD40LFolde Change d14	CD40LFolde Change d21	p-Selectin Folde Change d1	p-Selectin Folde Change d5	p-Selectin Folde Change d14	p-Selectin Folde Change d21	TxB2 Folde Change d1	TxB2 Folde Change d5	TxB2 Folde Change d14	TxB2 Folde Change d21	E2 Folde Change d1	E2 Folde Change d5	E2 Folde Change d14	E2 Folde Change d21	PGd1 (ng/ml)	PGd5 (ng/ml)	PGd14 (ng/ml)	PGd21 (ng/ml)	FSH Folde Change d1	FSH Folde Change d5	FSH Folde Change d14	FSH Folde Change d21	LH Folde Change d1	LH Folde Change d5	LH Folde Change d14	LH Folde Change d21	TE Folde Change d1	TE Folde Change d5	TE Folde Change d14	TE Folde Change d21
1	1	1.07186	0.39521	0.808383	1	0.319081	1	0.0601764	1	0.571253	1.12298	1.28207	1	1.17992	0.251046	0.548117	1	0.859375	0.890625	0.96875	1	0.5	0.5	0.5	1	0.697011	0.576087	0.730978	1	1.53804	0.655797	0.487319	1	0.801887	0.754717	0.830189
2	1	1.51773	0.531915	0.716312	1	0.193051	0.078632	1.94442	1	1.14497	1.11395	1.05573	1	0.347619	0.519048	1.05714	1	1.92	7.64	5.6	1	0.333333	0.333333	39	1	1.51613	1.17009	0.410557	1	0.646055	1.89126	1.0597	1	1.17949	1.22222	1.21368
3	1	1.43056	0.493056	0.631944	1	4.46409	5.08074	5.08074	1	1.12236	1.03579	1.1272	1	2.93578	1.07339	1.93578	1	1.04762	5.83333	7.95238	1	0.5	2	42.1667	1	0.988345	1.61538	0.44289	1	1.9073	10.8399	1.17978	1	1.06931	1.16832	1.33663
4	1	1.06164	0.691781	1.37671	1	4.63359	4.13091	0.820674	1	0.871953	0.6097	0.490453	1	1.41667	1.10526	1.67982	1	0.385475	0.575419	0.793296	1	0.0353982	0.132743	0.584071	1	2.1028	2.15888	0.845794	1	4.79227	8.74396	1.49758	1	1.59172	1.59172	0.964497
5	1	0.890411	1.10274	1.65068	1	1.30669	1	2.36656	1	1.26506	1.27636	1.10817	1	1.02597	1.66234	1.31818	1	1.5	1.18182	0.568182	1	2	2	0.5	1	0.818402	0.346247	0.0871671	1	0.0796569	0.0514706	0.0122549	1	0.493776	0.66805	0.298755
6	1	1.2807	1.26316	1.26316	1	15.7184	8.05664	30.5631	1	1.13836	1.09343	1.18993	1	1.74419	0.469767	1.23721	1	0.611111	0.388889	0.444444	1	0.4	0.4	0.2	1	0.303704	0.190741	0.153704	1	0.769585	0.437788	0.230415	1	1.05096	1.05732	0.949045
7	1	1.13115	0.934426	0.770492	1	0.0911784	1.33129	0.161656	1	1.35971	1.43418	1.45185	1	0.884507	0.678873	1.39437	1	0.384615	0.333333	0.25641	1	0.5	0.5	0.5	1	0.31319	0.230099	0.0772807	1	0.661017	0.459168	0.0909091	1	0.807692	0.784615	0.769231
8	1	1.29204	1.15044	2.22124	1	0.223806	0.463439	0.929887	1	1.19416	0.92245	1.26208	1	1.77444	1.26316	2.03759	1	1.775	2.25	4.625	1	0.333333	7.5	16.3333	1	0.750288	0.605293	0.2313	1	1.30474	1.67062	0.384124	1	1.38938	1.38938	1.02655
9	1	1.61468	1.69725	0.926606	1	0.177114	0.561741	0.693562	1	1.66858	1.64352	1.60961	1	2.18478	2.13043	3.08696	1	1.46429	1.42857	2.03571	1	1	1.5	1	1	0.95	1.02708	1.04583	1	1.30296	2.00768	1.87596	1	1.27473	1.6044	1.68132
10	1	1.12319	1.2971	1.18841	1	1.53735	0.467776	1.34507	1	0.876225	0.746555	1.01088	1	1.23404	1.02128	1.38298	1	0.958333	7.16667	6.58333	1	1	1.5	41.5	1	1.28748	0.756614	0.553792	1	1.44518	2.00332	0.813953	1	0.787234	1.08511	0.751773
11	1	1.21711	1.21711	1.05263	1	1.78018	0.149923	1.31853	1	0.935162	0.843162	1	1	2.296	1.912	2.032	1	3.35	5.6	10.8	1	0.6	9.4	23.8	1	1.03242	0.790524	0.376559	1	1.0897	1.54153	1.32226	1	1.15254	1.04237	1.10169
12	1	1.53465	1.20792	1.78218	1	1.20703	2.87923	2.54934	1	1.18993	0.952007	1.16032	1	1.07035	1.26633	1.28643	1	4.73913	17.7391	2.3913	1	0.666667	2.33333	0.666667	1	0.561074	0.432215	0.715436	1	1.43816	3.84806	0.44523	1	1.09677	1.70968	1.1371
13	1	1.21014	0.65942	1.02174	1	2.69612	0.0401272	0.522789	1	1.34793	1.16729	1.31018	1	1.07801	0.787234	1.12411	1	2.21154	2.46154	2.21154	1	22	22.3333	0.666667	1	0.717131	0.535857	1.03386	1	0.643216	0.30402	0.623116	1	1.28283	1.42424	1.24242
14	1	1.40625	2.22917	1.29167	1	0.894327	0.189707	0.147039	1	0.799757	1.07793	0.633057	1	1.3949	1.45223	1.54777	1	2.53659	2.53659	5.29268	1	0.4	19	44.4	1	0.761905	0.789377	0.351648	1	1.43636	2.52727	2.18182	1	1.29268	1.29268	1.34146
15	1	1.25714	1.18095	1.8	1	0.689383	5.212	0.085783	1	1.46935	1.36868	1.32252	1	1.02427	0.990291	1.2233	1	4.15385	3.61538	2.11538	1	0.75	62.75	27.675	1	0.715564	0.461538	0.398927	1	0.946367	1.21626	0.820069	1	0.966443	0.832215	0.751678
16	1	0.92029	0.326087	0.789855	1	8.16936	4.4476	1.25654	1	1.31354	1.22756	1.14616	1	1.13393	0.950893	1.17857	1	0.653465	0.80198	0.752475	1	0.0121457	0.1417	0.234818	1	2.08989	2.26592	1.13858	1	0.970994	1.28315	0.440608	1	0.857143	0.792857	0.657143
17	1	1.0604	0.610738	0.979866	1	1.45702	1	0.151653	1	1.74751	1.41148	1.81284	1	1.05	0.9	2.15833	1	0.761905	0.97619	4.14286	1	0.5	0.5	0.25	1	1.05317	0.94683	0.400818	1	1.43339	1.73836	1.32424	1	0.994118	1.07647	0.805882
18	1	1.08219	0.39726	1.32877	1	3.46005	6.80225	5.85995	1	0.828927	0.971235	1.01918	1	3.11268	3.5493	3.39437	1	1.53488	1.2093	2.74419	1	0.75	13	41.75	1	0.863469	0.614391	0.428044	1	1.16725	1.95819	1.09408	1	1.31068	1.24272	1
19	1	1.36893	0.660194	2.82524	1	1.10096	0.0544654	0.227344	1	1.0993	0.93524	0.693947	1	1.86726	1.77876	1.9646	1	3.77419	3.33871	1.33871	1	0.375	3.875	3.375	1	0.533239	0.458274	0.289958	1	0.792929	1.30556	0.14899	1	1.16564	1.13497	1.11656
20	1	1.27536	1.12319	1.38406	1	1.48001	2.18417	2.44995	1	1.09771	1.10172	1.14833	1	1.23116	1.03518	1.31156	1	3.54237	2.67797	1.20339	1	0.666667	57.3333	1	1	0.568182	0.309659	1.15341	1	0.791328	0.279133	1.0542	1	1.16038	1.35849	1.11321
21	1	0.704545	0.818182	0.767045	1	1.54312	1.07025	1.37572	1	1.12963	0.906601	1.34416	1	1.125	0.9375	1.27885	1	5.2	3.05714	1.85714	1	0.75	18.5	0.75	1	0.596026	0.932829	0.785241	1	1.28777	1.51559	1.22302	1	1.10204	1.04082	1.13265
